# Supplementary material for: Assessing the Relative Contribution of DSB Repair Proteins as a Function of LET
Source: Int J Part Ther. 2025 Jul 26;17:101198. doi: 10.1016/j.ijpt.2025.101198 (PMC12356031; doi:10.1016/j.ijpt.2025.101198)
Supplement: Supplementary file 2 — Supplementary material [file mmc2.xlsx]

## Sheet: Survival data
Line	LET	Observed Survival	Experimental MID	Experimental MID Err		Repair defect	G1 Arrest	Predicted Survival	Modelled MID
RPE-1 WT	0.5	[[0, 1, 0], [0.6, 0.9027942793333333, 0.08323289283286936], [1, 0.741114945, 0.07950591824562164], [2, 0.39744201100000004, 0.03655573246143518], [4, 0.12516304966666666, 0.04094819826061859], [6, 0.023126546, 0.005305539932822946], [8, 0.006564538666666665, 0.0003989051783498599]]	2.07067	0.121061		0	1	[[0, 1, 0], [0.5, 0.837407625157071, 0], [1, 0.6897424511889488, 0], [1.5, 0.5580836908818321, 0], [2, 0.443036830111017, 0], [2.5, 0.3446817232823689, 0], [3, 0.2625472998245014, 0], [3.5, 0.19563873386058764, 0], [4, 0.1425231695842178, 0], [4.5, 0.1014616425638139, 0], [5, 0.07056331026237622, 0], [5.5, 0.048285914670479164, 0], [6, 0.032618610550882804, 0], [6.5, 0.02153870123268452, 0], [7, …	2.13801
RPE-1 WT	1	[[0, 1, 0], [0.75, 0.76, 0.057], [1.5, 0.4, 0.008], [3, 0.1973, 0.0113], [4.5, 0.06066, 0.0028], [6, 0.03555, 0.001]]	1.78877	0.0470659		0	1	[[0, 1, 0], [0.5, 0.8308393480583294, 0], [1, 0.6790465366255329, 0], [1.5, 0.5452579197967538, 0], [2, 0.4296299656881478, 0], [2.5, 0.33181087352920347, 0], [3, 0.25093766189104477, 0], [3.5, 0.18568184727241094, 0], [4, 0.13434706942636526, 0], [4.5, 0.09500475709612219, 0], [5, 0.06564414225662066, 0], [5.5, 0.04463776575182181, 0], [6, 0.029972062968476668, 0], [6.5, 0.0196752184254008, 0], …	2.08296
RPE-1 WT	12	[[0, 1, 0], [0.75, 0.66666, 0.0377], [1.5, 0.3013, 0.03394], [3, 0.12, 0.00754], [4.5, 0.04, 0.00745], [6, 0.00444, 0.0012]]	1.39092	0.0501099		0	1	[[0, 1, 0], [0.5, 0.7384912194669665, 0], [1, 0.5382469179811749, 0], [1.5, 0.38680751357031956, 0], [2, 0.27381360355147305, 0], [2.5, 0.19072488699124296, 0], [3, 0.13063856497911774, 0], [3.5, 0.0879332839374765, 0], [4, 0.058122808508522944, 0], [4.5, 0.03771611918506371, 0], [5, 0.024054339986055922, 0], [5.5, 0.015127415666878098, 0], [6, 0.00940969589568751, 0], [6.5, 0.005770603204467716,…	1.4918
RPE-1 WT	34	[[0, 1, 0], [0.5, 0.50986, 0.01395], [1, 0.324, 0.1163], [2, 0.140789, 0.00744], [4, 0.0266447, 0.00046]]	0.931948	0.0882135		0	1	[[0, 1, 0], [0.5, 0.6687189135990806, 0], [1, 0.4433833354238789, 0], [1.5, 0.29126345750819155, 0], [2, 0.1894046936268162, 0], [2.5, 0.12184852826274274, 0], [3, 0.07749248259102796, 0], [3.5, 0.048695989257779695, 0], [4, 0.030225800927522365, 0], [4.5, 0.018524959892573516, 0], [5, 0.011214923992239794, 0], [5.5, 0.006719859575696584, 0], [6, 0.003990073781961606, 0], [6.5, 0.0023483373855870…	1.19297
RPE-1 WT	73	[[0, 1, 0], [0.5, 0.43421, 0.0186], [1, 0.2154, 0.1628], [2, 0.072368, 0.01116], [4, 0.0141447, 0.0074]]	0.701077	0.123827		0	1	[[0, 1, 0], [0.5, 0.566598701181791, 0], [1, 0.32087351867112834, 0], [1.5, 0.1815670252992796, 0], [2, 0.10261192113826585, 0], [2.5, 0.05789106001377249, 0], [3, 0.03258718476088516, 0], [3.5, 0.018292857208426487, 0], [4, 0.01023490735400613, 0], [4.5, 0.00570613882154266, 0], [5, 0.003168743534794785, 0], [5.5, 0.0017527449908112064, 0], [6, 0.0009668044279097625, 0], [6.5, 0.0005311738151313…	0.878694
RPE-1 WT	129	[[0, 1, 0], [0.25, 0.5187, 0.061898], [0.5, 0.26226, 0.04124], [1, 0.074337, 0.04124], [1.5, 0.012577, 0.00336]]	0.369857	0.0300757		0	1	[[0, 1, 0], [0.5, 0.48536948342312725, 0], [1, 0.23649234801352495, 0], [1.5, 0.11567662899318705, 0], [2, 0.0567995374179269, 0], [2.5, 0.027994744169661724, 0], [3, 0.013847753520310535, 0], [3.5, 0.006873397530355959, 0], [4, 0.003422589625348925, 0], [4.5, 0.0017093084171701412, 0], [5, 0.0008559624420550724, 0], [5.5, 0.0004296809504420069, 0], [6, 0.0002161676645695348, 0], [6.5, 0.00010879…	0.697488
RPE-1 P53	0.5	[[0, 1, 0], [0.6, 0.927, 0.0313], [1, 0.81957, 0.05451], [2, 0.3899, 0.06336], [4, 0.1784, 0.04815], [6, 0.06254, 0.016297], [8, 0.013156, 0.055209]]	2.33401	0.155993		0	0.734503	[[0, 1, 0], [0.5, 0.8650125297635467, 0], [1, 0.7334302924598757, 0], [1.5, 0.6090002089614064, 0], [2, 0.4948310693249586, 0], [2.5, 0.3931851824099597, 0], [3, 0.3053683746701456, 0], [3.5, 0.23173483569821654, 0], [4, 0.17179804674540455, 0], [4.5, 0.12441869624129079, 0], [5, 0.08803000652294093, 0], [5.5, 0.061211666455394276, 0], [6, 0.04193960276357361, 0], [6.5, 0.02809805289543898, 0], […	2.34315
RPE-1 P53	1	[[0, 1, 0], [0.75, 0.87209, 0.01644], [1.5, 0.4139, 0.006577], [3, 0.194186, 0.014799], [4.5, 0.101744, 0.00575], [6, 0.03527, 0.0027]]	1.9202	0.0279141		0	0.734503	[[0, 1, 0], [0.5, 0.8582148749210963, 0], [1, 0.7220118866384599, 0], [1.5, 0.5949179693899407, 0], [2, 0.4797294660969776, 0], [2.5, 0.3783420876302389, 0], [3, 0.29168211314519116, 0], [3.5, 0.21974877796091424, 0], [4, 0.1617536594568542, 0], [4.5, 0.1163249628631102, 0], [5, 0.08173695394095624, 0], [5.5, 0.056453366570679474, 0], [6, 0.038426331666846794, 0], [6.5, 0.025578938635463663, 0], …	2.27875
RPE-1 P53	12	[[0, 1, 0], [0.75, 0.87209, 0.0493], [1.5, 0.3279, 0.009866], [3, 0.145349, 0.021377], [4.5, 0.05058, 0.0074], [6, 0.0186, 0.00219]]	1.64549	0.0514331		0	0.734503	[[0, 1, 0], [0.5, 0.7620750879785141, 0], [1, 0.5709559616158599, 0], [1.5, 0.42027872418907036, 0], [2, 0.3037703660856083, 0], [2.5, 0.2154556052735821, 0], [3, 0.14992990123343522, 0], [3.5, 0.10233585857883482, 0], [4, 0.06849253519295431, 0], [4.5, 0.04495286088458664, 0], [5, 0.02896876190672269, 0], [5.5, 0.018381474745299987, 0], [6, 0.011515321489808432, 0], [6.5, 0.007103994492255299, 0…	1.59662
RPE-1 P53	34	[[0, 1, 0], [0.5, 0.553097, 0.0438], [1, 0.323009, 0.025], [2, 0.152212, 0.01251], [4, 0.03938, 0.00438]]	0.99886	0.0347105		0	0.734503	[[0, 1, 0], [0.5, 0.6885871520054753, 0], [1, 0.4682853688566943, 0], [1.5, 0.31437041575370844, 0], [2, 0.20821873494308005, 0], [2.5, 0.13603048515075314, 0], [3, 0.08762859518047188, 0], [3.5, 0.0556544398413217, 0], [4, 0.03485003341116134, 0], [4.5, 0.021514554870466822, 0], [5, 0.013101573975020184, 0], [5.5, 0.007885470866885784, 0], [6, 0.004696364114032105, 0], [6.5, 0.002768718367773728…	1.25867
RPE-1 P53	73	[[0, 1, 0], [0.5, 0.4115, 0.031288], [1, 0.2942, 0.02816], [2, 0.11769, 0.01126], [4, 0.02566, 0.03375]]	0.826823	0.0469433		0	0.734503	[[0, 1, 0], [0.5, 0.580242680578327, 0], [1, 0.33540200525268044, 0], [1.5, 0.1930957484719099, 0], [2, 0.11069274774149866, 0], [2.5, 0.0631686124546977, 0], [3, 0.03587612290379525, 0], [3.5, 0.020273814381171044, 0], [4, 0.011396924003229818, 0], [4.5, 0.006373312154887589, 0], [5, 0.0035449260168962447, 0], [5.5, 0.0019615342174275764, 0], [6, 0.0010811550447918773, 0], [6.5, 0.00059299489698…	0.909959
RPE-1 P53	129	[[0, 1, 0], [0.25, 0.70636, 0.03695], [0.5, 0.2854, 0.0192], [1, 0.110539, 0.00297], [1.5, 0.027809, 0.00296]]	0.451788	0.0118316		0	0.734503	[[0, 1, 0], [0.5, 0.4923041645232733, 0], [1, 0.24291909376372264, 0], [1.5, 0.12013929991343832, 0], [2, 0.05955141254997368, 0], [2.5, 0.029584098350412365, 0], [3, 0.01472814264331374, 0], [3.5, 0.007347081691237725, 0], [4, 0.0036720184910350112, 0], [4.5, 0.0018384801229533196, 0], [5, 0.0009219708115457359, 0], [5.5, 0.0004630447428220995, 0], [6, 0.00023287706521295904, 0], [6.5, 0.0001170…	0.709192
RPE-1 ATM	0.5	[[0, 1, 0], [0.6, 0.6789, 0.0511], [1, 0.4534, 0.0627], [2, 0.08633, 0.0173227], [4, 0.0027358, 0.00096]]	0.99074	0.0570546		1	1	[[0, 1, 0], [0.5, 0.6203937430827531, 0], [1, 0.399603220611242, 0], [1.5, 0.2608301143026178, 0], [2, 0.16868933886431114, 0], [2.5, 0.10795089459770124, 0], [3, 0.0682578672088924, 0], [3.5, 0.04258548226183253, 0], [4, 0.026181612488601732, 0], [4.5, 0.015844255711892775, 0], [5, 0.009429419600815708, 0], [5.5, 0.005514648911841728, 0], [6, 0.0031676302874503884, 0], [6.5, 0.001786378972824242…	1.10897
RPE-1 ATM	34	[[0, 1, 0], [0.5, 0.49723, 0.01563], [2, 0.021567, 0.002344], [4, 0.0027624, 0.00078]]	0.605875	0.0161785		1	1	[[0, 1, 0], [0.5, 0.5347142080111904, 0], [1, 0.29431349069537066, 0], [1.5, 0.1663801090867479, 0], [2, 0.0945909769220374, 0], [2.5, 0.05382580124152832, 0], [3, 0.030602080823515416, 0], [3.5, 0.01735695766583013, 0], [4, 0.00980823733214837, 0], [4.5, 0.0055121523049085535, 0], [5, 0.0030759996977950646, 0], [5.5, 0.0017040707025275813, 0], [6, 0.0009360522168111022, 0], [6.5, 0.0005094894600…	0.844852
RPE-1 ATM	73	[[0, 1, 0], [0.5, 0.43644, 0.02344], [1, 0.059392, 0.009767], [2, 0.0116, 0.00078], [4, 0.00055, 1e-05]]	0.470923	0.0138704		1	1	[[0, 1, 0], [0.5, 0.48995511940859804, 0], [1, 0.2458067441957332, 0], [1.5, 0.12662714288597132, 0], [2, 0.0663970088504839, 0], [2.5, 0.03522233927845653, 0], [3, 0.018840653513889912, 0], [3.5, 0.010139719567849946, 0], [4, 0.005479671945931588, 0], [4.5, 0.0029689359710375575, 0], [5, 0.0016096455547656248, 0], [5.5, 0.0008719777581907148, 0], [6, 0.0004719557671832909, 0], [6.5, 0.0002545053…	0.735523
RPE-1 ATM	129	[[0, 1, 0], [0.25, 0.3606, 0.02929], [0.5, 0.08431, 0.00695], [1, 0.015749, 0.0053849], [1.5, 0.0015, 0.0004]]	0.227749	0.00822624		1	1	[[0, 1, 0], [0.5, 0.46326170881929696, 0], [1, 0.21806340457786147, 0], [1.5, 0.10452912350632067, 0], [2, 0.051007875400125025, 0], [2.5, 0.02530232863820295, 0], [3, 0.012735561989238687, 0], [3.5, 0.00649208205525186, 0], [4, 0.0033453987289544474, 0], [4.5, 0.0017395592045114311, 0], [5, 0.0009112578240750295, 0], [5.5, 0.00048017692172532987, 0], [6, 0.0002541774476468755, 0], [6.5, 0.000134…	0.670791
RPE-1 Artemis	0.5	[[0, 1, 0], [0.6, 0.785585, 0.2247], [1, 0.677667, 0.02085], [2, 0.28768, 0.01144], [4, 0.058877, 0.01249], [6, 0.005565, 0.00211]]	1.61461	0.117297		4	1	[[0, 1, 0], [0.5, 0.7243544654835208, 0], [1, 0.515087629900028, 0], [1.5, 0.3723256759583367, 0], [2, 0.262089182883533, 0], [2.5, 0.17949044104696682, 0], [3, 0.11954715133611976, 0], [3.5, 0.07745268158401374, 0], [4, 0.04885002164951523, 0], [4.5, 0.030030866721321638, 0], [5, 0.01802459206496108, 0], [5.5, 0.010582946468803053, 0], [6, 0.006091341634693112, 0], [6.5, 0.003444400050328904, 0]…	1.43105
RPE-1 Artemis	1	[[0, 1, 0], [0.75, 0.7191, 0.03178], [1.5, 0.2808989, 0.003178], [3, 0.091011, 0.001589], [4.5, 0.02584, 0.001589]]	1.32657	0.0242531		4	1	[[0, 1, 0], [0.5, 0.718241009562572, 0], [1, 0.506446853734297, 0], [1.5, 0.3629845060616663, 0], [2, 0.2533648329573811, 0], [2.5, 0.17207242119210175, 0], [3, 0.11366861373912719, 0], [3.5, 0.07305371481342249, 0], [4, 0.04571496178903685, 0], [4.5, 0.027889312192621828, 0], [5, 0.016615012846552955, 0], [5.5, 0.009684821884852708, 0], [6, 0.00553507551583874, 0], [6.5, 0.0031082327141025655, 0…	1.40064
RPE-1 Artemis	12	[[0, 1, 0], [0.75, 0.7191, 0.0635], [1.5, 0.2247, 0.01589], [3, 0.05392, 0.0095], [4.5, 0.005618, 0.001589]]	1.16966	0.0528413		4	1	[[0, 1, 0], [0.5, 0.6351112728716202, 0], [1, 0.3978742390449563, 0], [1.5, 0.25177829700179954, 0], [2, 0.15639278116532745, 0], [2.5, 0.09488787480610572, 0], [3, 0.05625200818457254, 0], [3.5, 0.03260242731567297, 0], [4, 0.018485357668369073, 0], [4.5, 0.010266535784781414, 0], [5, 0.0055956076374001395, 0], [5.5, 0.0029949542975733386, 0], [6, 0.001577200580919781, 0], [6.5, 0.00081840258991…	1.06842
RPE-1 Artemis	34	[[0, 1, 0], [0.5, 0.50649, 0.04591], [1, 0.262987, 0.00459], [2, 0.08376, 0.00918], [4, 0.008766, 0.001377]]	0.772632	0.0270244		4	1	[[0, 1, 0], [0.5, 0.5767769074438307, 0], [1, 0.3299924307919319, 0], [1.5, 0.18961895079745406, 0], [2, 0.10802280780579852, 0], [2.5, 0.06054876747943614, 0], [3, 0.03335951059279959, 0], [3.5, 0.018074193871225823, 0], [4, 0.00963919435655289, 0], [4.5, 0.005062062370669181, 0], [5, 0.002618849403462345, 0], [5.5, 0.001337385092229185, 0], [6, 0.0006745048647414514, 0], [6.5, 0.000336282864641…	0.897899
RPE-1 Artemis	73	[[0, 1, 0], [0.5, 0.39935, 0.03214], [1, 0.15746, 0.00688], [2, 0.03701, 0.002755], [4, 0.005519, 0.001377]]	0.574384	0.0174328		4	1	[[0, 1, 0], [0.5, 0.49702426013068873, 0], [1, 0.24659042973874248, 0], [1.5, 0.12267147998417663, 0], [2, 0.06102578880329039, 0], [2.5, 0.03023836359815651, 0], [3, 0.01488879625283386, 0], [3.5, 0.007278293350647409, 0], [4, 0.00353135032237245, 0], [4.5, 0.0017012099776459446, 0], [5, 0.0008134343390458948, 0], [5.5, 0.0003860383819417971, 0], [6, 0.0001823272984637773, 0], [6.5, 8.5380888914…	0.715055
RPE-1 Artemis	129	[[0, 1, 0], [0.25, 0.52046, 0.04732], [0.5, 0.2242, 0.03077], [1, 0.046608, 0.003029], [1.5, 0.008422, 0.0017]]	0.339678	0.0166004		4	1	[[0, 1, 0], [0.5, 0.4457985909878509, 0], [1, 0.19895671924006286, 0], [1.5, 0.08896125425398378, 0], [2, 0.03985274197208086, 0], [2.5, 0.017879323900267675, 0], [3, 0.008028672285477606, 0], [3.5, 0.0036066802247256328, 0], [4, 0.0016201297766295748, 0], [4.5, 0.0007274783920107656, 0], [5, 0.00032644376735753357, 0], [5.5, 0.0001463651305498786, 0], [6, 6.556263133611543e-05, 0], [6.5, 2.91865…	0.620357
RPE-1 BRCA1	0.5	[[0, 1, 0], [0.6, 0.62113, 0.09166], [1, 0.404282, 0.03956], [2, 0.25694, 0.013307], [4, 0.10976, 0.00708], [6, 0.03217, 0.00411], [8, 0.00803, 0.00225]]	1.51439	0.0594925		2	0.734503	[[0, 1, 0], [0.5, 0.778960569364952, 0], [1, 0.5989367664375423, 0], [1.5, 0.46547119107821633, 0], [2, 0.3531872392188216, 0], [2.5, 0.2622320571950159, 0], [3, 0.1909621981134276, 0], [3.5, 0.1366895464069969, 0], [4, 0.09634510003841378, 0], [4.5, 0.06695439659138047, 0], [5, 0.04590708790769165, 0], [5.5, 0.03105979726326361, 0], [6, 0.020731454444484917, 0], [6.5, 0.01364468253666471, 0], [7…	1.78768
RPE-1 BRCA1	1	[[0, 1, 0], [0.75, 0.681159, 0.14347], [1.5, 0.26956, 0.02869], [3, 0.11739, 0.006149], [4.5, 0.05942, 0.006149], [6, 0.027536, 0.003416]]	1.43812	0.113144		2	0.734503	[[0, 1, 0], [0.5, 0.7719617177066511, 0], [1, 0.5883420993410061, 0], [1.5, 0.45325753975237215, 0], [2, 0.34098690030225975, 0], [2.5, 0.2510640097420209, 0], [3, 0.181341432952706, 0], [3.5, 0.1287693298291583, 0], [4, 0.09005275023747059, 0], [4.5, 0.06209886243425798, 0], [5, 0.04225267811901058, 0], [5.5, 0.028370408973088665, 0], [6, 0.018793450460383596, 0], [6.5, 0.012276274723209996, 0],…	1.7401
RPE-1 BRCA1	12	[[0, 1, 0], [0.75, 0.7101449, 0.02049], [1.5, 0.23188, 0.01639], [3, 0.0913, 0.01024], [4.5, 0.02391, 0.0051], [6, 0.002415, 0.00068]]	1.27155	0.0295104		2	0.734503	[[0, 1, 0], [0.5, 0.6757856962349454, 0], [1, 0.4536263394949928, 0], [1.5, 0.3070171641823566, 0], [2, 0.20457030354630767, 0], [2.5, 0.13397403489837598, 0], [3, 0.08641710905804907, 0], [3.5, 0.05498972948546325, 0], [4, 0.034553820090399374, 0], [4.5, 0.02145839247568959, 0], [5, 0.013180205402712706, 0], [5.5, 0.008001652920122044, 0], [6, 0.0048020690321211226, 0], [6.5, 0.00284766174056242…	1.24055
RPE-1 BRCA1	34	[[0, 1, 0], [0.5, 0.432098, 0.017459], [1, 0.234567, 0.02182], [2, 0.093209, 0.00611], [4, 0.014506, 0.00392]]	0.740523	0.021069		2	0.734503	[[0, 1, 0], [0.5, 0.6068124559584588, 0], [1, 0.3679073372087374, 0], [1.5, 0.22436357074129618, 0], [2, 0.13597222281389051, 0], [2.5, 0.08148245092960835, 0], [3, 0.04829554458755066, 0], [3.5, 0.02834112502862335, 0], [4, 0.016481323280275937, 0], [4.5, 0.009499414436089502, 0], [5, 0.005426321687212842, 0], [5.5, 0.003074316367661266, 0], [6, 0.0017268489918738415, 0], [6.5, 0.000961510114956…	0.998006
RPE-1 BRCA1	73	[[0, 1, 0], [0.5, 0.41049, 0.03928], [1, 0.20216, 0.015277], [2, 0.038888, 0.00087], [4, 0.005864, 0.001309]]	0.613104	0.022814		2	0.734503	[[0, 1, 0], [0.5, 0.5119427595386701, 0], [1, 0.26340282826549205, 0], [1.5, 0.13641314328444584, 0], [2, 0.07084079415730374, 0], [2.5, 0.0367517752631717, 0], [3, 0.019011445216992173, 0], [3.5, 0.009799736251747555, 0], [4, 0.00503240759434653, 0], [4.5, 0.0025750146599459074, 0], [5, 0.00131233244843527, 0], [5.5, 0.0006660146451624916, 0], [6, 0.0003371150414834077, 0], [6.5, 0.0001697206890…	0.753637
RPE-1 BRCA1	129	[[0, 1, 0], [0.25, 0.47919, 0.01786], [0.5, 0.16217, 0.027928], [1, 0.049609, 0.01084], [1.5, 0.011383, 0.00335]]	0.311485	0.0126396		2	0.734503	[[0, 1, 0], [0.5, 0.44864778364050817, 0], [1, 0.20214508248646879, 0], [1.5, 0.09147565481200497, 0], [2, 0.041554142551181804, 0], [2.5, 0.018935526125199775, 0], [3, 0.00864928447343223, 0], [3.5, 0.003957755329930556, 0], [4, 0.0018132748226065188, 0], [4.5, 0.0008314872702982061, 0], [5, 0.00038150388233214544, 0], [5.5, 0.00017510584520775738, 0], [6, 8.038806262129934e-05, 0], [6.5, 3.6755…	0.628083
RPE-1 DNA-PK	0.5	[[0, 1, 0], [0.6, 0.674756, 0.047379], [1, 0.5110517, 0.060487], [2, 0.229153, 0.02653], [4, 0.06157, 0.008], [6, 0.00803, 0.0005]]	1.39196	0.0647599		4	1	[[0, 1, 0], [0.5, 0.7243544654835208, 0], [1, 0.515087629900028, 0], [1.5, 0.3723256759583367, 0], [2, 0.262089182883533, 0], [2.5, 0.17949044104696682, 0], [3, 0.11954715133611976, 0], [3.5, 0.07745268158401374, 0], [4, 0.04885002164951523, 0], [4.5, 0.030030866721321638, 0], [5, 0.01802459206496108, 0], [5.5, 0.010582946468803053, 0], [6, 0.006091341634693112, 0], [6.5, 0.003444400050328904, 0]…	1.43105
RPE-1 DNA-PK	34	[[0, 1, 0], [0.5, 0.506756, 0.00955], [1, 0.209459, 0.01433], [2, 0.068918, 0.00955], [4, 0.00608, 0.00095]]	0.709856	0.0185587		4	1	[[0, 1, 0], [0.5, 0.5767769074438307, 0], [1, 0.3299924307919319, 0], [1.5, 0.18961895079745406, 0], [2, 0.10802280780579852, 0], [2.5, 0.06054876747943614, 0], [3, 0.03335951059279959, 0], [3.5, 0.018074193871225823, 0], [4, 0.00963919435655289, 0], [4.5, 0.005062062370669181, 0], [5, 0.002618849403462345, 0], [5.5, 0.001337385092229185, 0], [6, 0.0006745048647414514, 0], [6.5, 0.000336282864641…	0.897899
RPE-1 DNA-PK	73	[[0, 1, 0], [0.5, 0.3243, 0.02866], [1, 0.15371, 0.007166], [2, 0.03716, 0.00095], [4, 0.01148, 0.00095]]	0.545209	0.0154061		4	1	[[0, 1, 0], [0.5, 0.49702426013068873, 0], [1, 0.24659042973874248, 0], [1.5, 0.12267147998417663, 0], [2, 0.06102578880329039, 0], [2.5, 0.03023836359815651, 0], [3, 0.01488879625283386, 0], [3.5, 0.007278293350647409, 0], [4, 0.00353135032237245, 0], [4.5, 0.0017012099776459446, 0], [5, 0.0008134343390458948, 0], [5.5, 0.0003860383819417971, 0], [6, 0.0001823272984637773, 0], [6.5, 8.5380888914…	0.715055
RPE-1 DNA-PK	129	[[0, 1, 0], [0.25, 0.54666, 0.028246], [0.5, 0.207385, 0.042559], [1, 0.050799, 0.0134], [1.5, 0.00634, 0.00278]]	0.341738	0.0187071		4	1	[[0, 1, 0], [0.5, 0.4457985909878509, 0], [1, 0.19895671924006286, 0], [1.5, 0.08896125425398378, 0], [2, 0.03985274197208086, 0], [2.5, 0.017879323900267675, 0], [3, 0.008028672285477606, 0], [3.5, 0.0036066802247256328, 0], [4, 0.0016201297766295748, 0], [4.5, 0.0007274783920107656, 0], [5, 0.00032644376735753357, 0], [5.5, 0.0001463651305498786, 0], [6, 6.556263133611543e-05, 0], [6.5, 2.91865…	0.620357
RPE-1 LIG4	0.5	[[0, 1, 0], [1, 0.4518, 0.0359], [2, 0.15246, 0.021534], [4, 0.02017, 0.010222]]	1.09941	0.0493871		1	1	[[0, 1, 0], [0.5, 0.6203937430827531, 0], [1, 0.399603220611242, 0], [1.5, 0.2608301143026178, 0], [2, 0.16868933886431114, 0], [2.5, 0.10795089459770124, 0], [3, 0.0682578672088924, 0], [3.5, 0.04258548226183253, 0], [4, 0.026181612488601732, 0], [4.5, 0.015844255711892775, 0], [5, 0.009429419600815708, 0], [5.5, 0.005514648911841728, 0], [6, 0.0031676302874503884, 0], [6.5, 0.001786378972824242…	1.10897
RPE-1 LIG4	1	[[0, 1, 0], [0.75, 0.670886, 0.0179], [1.5, 0.22278, 0.01432], [3, 0.079746, 0.00895], [4.5, 0.017088, 0.00268]]	1.1966	0.0249867		1	1	[[0, 1, 0], [0.5, 0.6164654324114645, 0], [1, 0.39463141700962506, 0], [1.5, 0.25607610822545795, 0], [2, 0.164689246135661, 0], [2.5, 0.10483038631824773, 0], [3, 0.0659493580429262, 0], [3.5, 0.040947246189352304, 0], [4, 0.02505919871013544, 0], [4.5, 0.015098949228929313, 0], [5, 0.008948595652448852, 0], [5.5, 0.005212775021662223, 0], [6, 0.002982969889772879, 0], [6.5, 0.001676215789377129…	1.09456
RPE-1 LIG4	12	[[0, 1, 0], [0.75, 0.506329, 0.0358], [1.5, 0.17975, 0.03222], [3, 0.068335, 0.00358], [4.5, 0.00506, 0.00179]]	0.99011	0.0454473		1	1	[[0, 1, 0], [0.5, 0.5663074999671708, 0], [1, 0.3321789111149564, 0], [1.5, 0.19918550208123906, 0], [2, 0.11904624943365795, 0], [2.5, 0.07079830053911947, 0], [3, 0.041840608683508335, 0], [3.5, 0.02453486322792959, 0], [4, 0.014251061160319095, 0], [4.5, 0.008189824191105788, 0], [5, 0.004653679440817768, 0], [5.5, 0.0026102996563435515, 0], [6, 0.001444839404055164, 0], [6.5, 0.00078874436346…	0.930671
RPE-1 LIG4	34	[[0, 1, 0], [0.5, 0.44039, 0.02341], [1, 0.241721, 0.004682], [2, 0.076821, 0.00936], [4, 0.01092, 0.0014]]	0.720001	0.0186674		1	1	[[0, 1, 0], [0.5, 0.5347142080111904, 0], [1, 0.29431349069537066, 0], [1.5, 0.1663801090867479, 0], [2, 0.0945909769220374, 0], [2.5, 0.05382580124152832, 0], [3, 0.030602080823515416, 0], [3.5, 0.01735695766583013, 0], [4, 0.00980823733214837, 0], [4.5, 0.0055121523049085535, 0], [5, 0.0030759996977950646, 0], [5.5, 0.0017040707025275813, 0], [6, 0.0009360522168111022, 0], [6.5, 0.0005094894600…	0.844852
RPE-1 LIG4	73	[[0, 1, 0], [0.5, 0.35099, 0.009366], [1, 0.157285, 0.002341], [2, 0.03245, 0.002809], [4, 0.002318, 0.001405]]	0.532703	0.00668973		1	1	[[0, 1, 0], [0.5, 0.48995511940859804, 0], [1, 0.2458067441957332, 0], [1.5, 0.12662714288597132, 0], [2, 0.0663970088504839, 0], [2.5, 0.03522233927845653, 0], [3, 0.018840653513889912, 0], [3.5, 0.010139719567849946, 0], [4, 0.005479671945931588, 0], [4.5, 0.0029689359710375575, 0], [5, 0.0016096455547656248, 0], [5.5, 0.0008719777581907148, 0], [6, 0.0004719557671832909, 0], [6.5, 0.0002545053…	0.735523
RPE-1 LIG4	129	[[0, 1, 0], [0.25, 0.41088, 0.03225], [0.5, 0.16786, 0.0083], [1, 0.044283, 0.00105], [1.5, 0.004253, 0.001515]]	0.288479	0.00866673		1	1	[[0, 1, 0], [0.5, 0.46326170881929696, 0], [1, 0.21806340457786147, 0], [1.5, 0.10452912350632067, 0], [2, 0.051007875400125025, 0], [2.5, 0.02530232863820295, 0], [3, 0.012735561989238687, 0], [3.5, 0.00649208205525186, 0], [4, 0.0033453987289544474, 0], [4.5, 0.0017395592045114311, 0], [5, 0.0009112578240750295, 0], [5.5, 0.00048017692172532987, 0], [6, 0.0002541774476468755, 0], [6.5, 0.000134…	0.670791
RPE-1 FANCD2	0.5	[[0, 1, 0], [0.6, 0.84148, 0.00893], [1, 0.766045, 0.022], [2, 0.35883, 0.03838], [4, 0.13227, 0.02844], [6, 0.03943, 0.0095], [8, 0.00517, 0.00213]]	2.05124	0.0846899		0	1	[[0, 1, 0], [0.5, 0.837407625157071, 0], [1, 0.6897424511889488, 0], [1.5, 0.5580836908818321, 0], [2, 0.443036830111017, 0], [2.5, 0.3446817232823689, 0], [3, 0.2625472998245014, 0], [3.5, 0.19563873386058764, 0], [4, 0.1425231695842178, 0], [4.5, 0.1014616425638139, 0], [5, 0.07056331026237622, 0], [5.5, 0.048285914670479164, 0], [6, 0.032618610550882804, 0], [6.5, 0.02153870123268452, 0], [7, …	2.13801
RPE-1 FANCD2	34	[[0, 1, 0], [0.5, 0.5454, 0.02966], [1, 0.2937, 0.02472], [2, 0.0993, 0.01186], [4, 0.021678, 0.003955]]	0.865593	0.0299501		0	1	[[0, 1, 0], [0.5, 0.6687189135990806, 0], [1, 0.4433833354238789, 0], [1.5, 0.29126345750819155, 0], [2, 0.1894046936268162, 0], [2.5, 0.12184852826274274, 0], [3, 0.07749248259102796, 0], [3.5, 0.048695989257779695, 0], [4, 0.030225800927522365, 0], [4.5, 0.018524959892573516, 0], [5, 0.011214923992239794, 0], [5.5, 0.006719859575696584, 0], [6, 0.003990073781961606, 0], [6.5, 0.0023483373855870…	1.19297
RPE-1 FANCD2	73	[[0, 1, 0], [0.5, 0.3881119, 0.024724], [1, 0.190559, 0.02225], [2, 0.0601399, 1e-05], [4, 0.0111888, 0.000989]]	0.635968	0.0207923		0	1	[[0, 1, 0], [0.5, 0.566598701181791, 0], [1, 0.32087351867112834, 0], [1.5, 0.1815670252992796, 0], [2, 0.10261192113826585, 0], [2.5, 0.05789106001377249, 0], [3, 0.03258718476088516, 0], [3.5, 0.018292857208426487, 0], [4, 0.01023490735400613, 0], [4.5, 0.00570613882154266, 0], [5, 0.003168743534794785, 0], [5.5, 0.0017527449908112064, 0], [6, 0.0009668044279097625, 0], [6.5, 0.0005311738151313…	0.878694
RPE-1 FANCD2	129	[[0, 1, 0], [0.25, 0.62275, 0.02356], [0.5, 0.26097, 0.01047], [1, 0.06831, 0.011], [1.5, 0.0147722, 0.00301]]	0.393496	0.00899816		0	1	[[0, 1, 0], [0.5, 0.48536948342312725, 0], [1, 0.23649234801352495, 0], [1.5, 0.11567662899318705, 0], [2, 0.0567995374179269, 0], [2.5, 0.027994744169661724, 0], [3, 0.013847753520310535, 0], [3.5, 0.006873397530355959, 0], [4, 0.003422589625348925, 0], [4.5, 0.0017093084171701412, 0], [5, 0.0008559624420550724, 0], [5.5, 0.0004296809504420069, 0], [6, 0.0002161676645695348, 0], [6.5, 0.00010879…	0.697488
